# Supplementary material for: Farmers’ pesticide usage practices in the malaria endemic region of North-Western Tanzania: implications to the control of malaria vectors
Source: BMC Public Health. 2019 Nov 6;19:1456. doi: 10.1186/s12889-019-7767-0 (PMC6833290; doi:10.1186/s12889-019-7767-0)
Supplement: Supplementary file 2 — Additional file 2. Susceptibility test results rain season Magu. [file 12889_2019_7767_MOESM2_ESM.xlsx]

## Sheet: SAMPLE
		SAMPLING SITE:…………………..
VILLAGE: ………………………..						DISTRICT: …………….			COORDINATES		………………
TYPE OF FARM: …………………………………….
INSECTICIDE:…………………………………………….						DATE OF THE TEST:…………………………………..
DURATION OF EXPOSURE:……………………..						TEMPERATURE:……………………………………				HUMIDITY			HOLDING TIME:.…….
						start	End			Start	End
					Kisumu	Replicate1	Replicate2	Replicate3	Replicate4	Control	Total tested
No of mosquitoes exposed
No of mosquitoes knocked down after exposure
10	(minutes)
15	(minutes)
20	(minutes)
30	(minutes)
40	(minutes)
50	(minutes)
60	(minutes)
No of mosquitoes killed after 24 hours
Observed mortality (%)
Corrrected mortality (%)

## Sheet: Magu Permethrin Jan
		SUSCEPTIBILITY TEST RESULTS-MAGU SAMPLING SITE
VILLAGE: SOLA					DISTRICT: MAGU			COORDINATES		2°30'8.2"S	TO	2°30'0.7"S
TYPE OF FARM: RICE FIELDS										33°28'13"E		33°28'16"E
INSECTICIDE: PERMETHRIN 0.75%					DATE OF THE TEST:27TH JAN,2014
PERIOD OF EXPOSURE: 60 MINUTES					TEMPERATURE				HUMIDITY			HOLDING TIME:24 HRS
					start	End			Start	End
					24°C	25°C			0.71	0.66
					Replicate1	Replicate2	Replicate3	Replicate4	Control	Total tested		average
No of mosquitoes exposed					15	15	15	15	15	75
No of mosquitoes knocked down after exposure
10					0	0	0	0	0
15					1	1	0	0	0
20					4	3	2	3	0
30					5	4	4	9	0
40					10	7	7	14	0
50					12	9	12	14	0
60					12	11	12	14	0
No of mosquitoes killed after 24 hours					12	12	13	14	0	51
Observed mortality (%)					0.8	0.8	0.87	0.93	0	0.85
Corrrected mortality (%)					nil	nil	nil	nil	nil	nil
resistant specimens 8

## Sheet: Magu Lambda Jan
		SUSCEPTIBILITY TEST RESULTS-MAGU SAMPLING SITE
VILLAGE: SOLA					DISTRICT: MAGU			COORDINATES		2°30'8.2"S	TO	2°30'0.7"S
TYPE OF FARM: RICE FIELDS					DATE OF THE TEST:31ST JAN,2014					33°28'13"E		33°28'16"E
INSECTICIDE: Lambdacyhalothrin 0.05%
PERIOD OF EXPOSURE: 60 MINUTES					TEMPERATURE				HUMIDITY			HOLDING TIME:24 HRS
					start	End			Start	End
					25°C	23°C			0.67	0.69
					Replicate1	Replicate2	Replicate3	Replicate4	Control	Total tested
No of mosquitoes exposed					15	15	15	15	15	75
No of mosquitoes knocked down after exposure
10					0	0	0	0	0
15					1	0	9	0	0
20					2	11	10	10	0
30					11	12	12	12	0
40					13	13	12	12	0
50					14	14	12	13	0
60					14	15	12	14	0
No of mosquitoes killed after 24 hours					15	15	15	15	0	60
Observed mortality (%)					1	1	1	1	0	1
100% susceptible

## Sheet: Magu Deltamethrin Feb
		SUSCEPTIBILITY TEST RESULTS-MAGU SAMPLING SITE
VILLAGE: SOLA					DISTRICT: MAGU			COORDINATES		2°30'8.2"S	TO	2°30'0.7"S
TYPE OF FARM: RICE FIELDS					DATE OF THE TEST:2ND FEB,2014					33°28'13"E		33°28'16"E
INSECTICIDE: DELTAMETHRIN 0.05%
PERIOD OF EXPOSURE: 60 MINUTES					TEMPERATURE				HUMIDITY			HOLDING TIME:24 HRS
					start	End			Start	End
					25°C	25°C			0.72	0.69
					Replicate1	Replicate2	Replicate3	Replicate4	Control	Total tested
No of mosquitoes exposed					15	15	15	15	15	75
No of mosquitoes knocked down after exposure
10					0	0	0	1	0
15					4	2	5	1	0
20					6	5	7	6	0
30					11	9	12	9	0
40					11	11	13	14	0
50					15	14	13	14	0
60					15	14	13	14	0
No of mosquitoes killed after 24 hours					12	14	13	14	0	53
Observed mortality (%)					0.8	0.93	0.86	0.93	0	0.88
resistant specimen 7

## Sheet: Magu Eto Feb
		SUSCEPTIBILITY TEST RESULTS-MAGU SAMPLING SITE
VILLAGE: SOLA					DISTRICT: MAGU			COORDINATES		2°30'8.2"S	TO	2°30'0.7"S
TYPE OF FARM: RICE FIELDS					DATE OF THE TEST:4TH FEB,2014					33°28'13"E		33°28'16"E
INSECTICIDE: ETOFENPROX 0.5%
PERIOD OF EXPOSURE: 60 MINUTES					TEMPERATURE				HUMIDITY			HOLDING TIME:24 HRS
					start	End			Start	End
					24°C	25°C			0.72	0.7
					Replicate1	Replicate2	Replicate3	Replicate4	Control	Total tested
No of mosquitoes exposed					15	15	15	15	15	75
No of mosquitoes knocked down after exposure
10					0	0	0	0	0
15					0	0	0	0	0
20					0	0	0	0	0
30					4	3	5	4	0
40					3	4	10	5	0
50					7	8	6	8	0
60					15	13	15	13	0
No of mosquitoes killed after 24 hours					14	14	15	14	0
Observed mortality (%)					0.93	0.93	1	0.93	0	0.95
resistant samples 3

## Sheet: Magu DDT Feb
		SUSCEPTIBILITY TEST RESULTS-MAGU SAMPLING SITE
VILLAGE: SOLA					DISTRICT: MAGU			COORDINATES		2°30'8.2"S	TO	2°30'0.7"S
TYPE OF FARM: RICE FIELDS						DATE OF THE TEST:4TH FEB,2014				33°28'13"E		33°28'16"E
INSECTICIDE: DDT 4%
PERIOD OF EXPOSURE: 60 MINUTES					TEMPERATURE				HUMIDITY			HOLDING TIME:24 HRS
					start	End			Start	End
					24°C	25°C			0.72	0.7
					Replicate1	Replicate2	Replicate3	Replicate4	Control	Total tested
No of mosquitoes exposed					15	15	15	15	15	75
No of mosquitoes knocked down after exposure
10					0	0	0	0	0
15					0	0	0	0	0
20					0	0	0	0	0
30					4	3	3	4	0
40					11	14	12	12	0
50					15	14	12	14	0
60					15	15	14	15	0
No of mosquitoes killed after 24 hours					14	15	14	15	0	58
Observed mortality (%)					0.93	1	0.93	1	0	0.96
Resistance samples 2

## Sheet: Magu Cyfluthrin Feb
		SUSCEPTIBILITY TEST RESULTS-MAGU SAMPLING SITE
VILLAGE: SOLA					DISTRICT: MAGU			COORDINATES		2°30'8.2"S	TO	2°30'0.7"S
TYPE OF FARM: RICE FIELDS						DATE OF THE TEST:4TH FEB,2014				33°28'13"E		33°28'16"E
INSECTICIDE: CYFLUTHRIN 0.15%
PERIOD OF EXPOSURE: 60 MINUTES					TEMPERATURE				HUMIDITY			HOLDING TIME:24 HRS
					start	End			Start	End
					23°C	24°C			0.71	0.7
					Replicate1	Replicate2	Replicate3	Replicate4	Control	Total tested
No of mosquitoes exposed					15	15	15	15	15	75
No of mosquitoes knocked down after exposure
10					0	0	0	0	0
15					0	0	0	0	0
20					0	1	0	4	0
30					5	7	2	4	0
40					9	8	8	5	0
50					12	11	11	10	0
60					12	11	11	10	0
No of mosquitoes killed after 24 hours					10	11	7	9	0	37
Observed mortality (%)					0.66	0.73	0.46	0.6	0	0.61
reistant samples 22
