# Supplementary material for: Farmers’ pesticide usage practices in the malaria endemic region of North-Western Tanzania: implications to the control of malaria vectors
Source: BMC Public Health. 2019 Nov 6;19:1456. doi: 10.1186/s12889-019-7767-0 (PMC6833290; doi:10.1186/s12889-019-7767-0)
Supplement: Supplementary file 3 — Additional file 3. Susceptibility test results dry season Magu. [file 12889_2019_7767_MOESM3_ESM.xlsx]

## Sheet: permethrin-Magu sept
		SUSCEPTIBILITY TEST RESULTS-MAGU SAMPLING SITE
VILLAGE: NSOLA					DISTRICT: MAGU			COORDINATES		2°30'8.2"S	TO	2°30'0.7"S
TYPE OF FARM: RICE FIELDS										33°28'13"E		33°28'16"E
INSECTICIDE: PERMETHRIN 0.75%					DATE OF THE TEST: 24/09/2014
PERIOD OF EXPOSURE: 60 MINUTES					TEMPERATURE				HUMIDITY			HOLDING TIME:24 HRS
					start	End			Start	End
					24°C	25°C			0.69	0.64
					Replicate1	Replicate2	Replicate3	Replicate4	Control	Total tested		kisumu
No of mosquitoes exposed					15	15	15	15	15
No of mosquitoes knocked down after exposure
10					0	0	0	0	0
15					0	0	0	0	0
20					0	0	0	0	0
30					0	0	3	0	0
40					3	2	6	2	0
50					6	4	6	7	0
60					8	8	9	7	0
No of mosquitoes killed after 24 hours					5	8	8	12	15	33
Observed mortality (%)					0.33	0.53	0.53	0.8	0
Corrrected mortality (%)

## Sheet: deltamethrin-Magu sept
		SUSCEPTIBILITY TEST RESULTS-MAGU SAMPLING SITE
VILLAGE: NSOLA					DISTRICT: MAGU			COORDINATES		2°30'8.2"S	TO	2°30'0.7"S
TYPE OF FARM: RICE FIELDS										33°28'13"E		33°28'16"E
INSECTICIDE: DELTAMETHRIN 0.05%					DATE OF THE TEST:		27/09/2014
PERIOD OF EXPOSURE: 60 MINUTES					TEMPERATURE				HUMIDITY			HOLDING TIME:24 HRS
					start	End			Start	End
					26°C	28°C			0.67	0.63
					Replicate1	Replicate2	Replicate3	Replicate4	Control	Total tested
No of mosquitoes exposed					15	15	15	15	15
No of mosquitoes knocked down after exposure
10					0	0	0	0	0
15					0	0	0	0	0
20					0	0	0	1	0
30					1	1	5	11	0
40					9	9	8	12	0
50					11	11	9	12	0
60					12	11	12	13	0	48
No of mosquitoes killed after 24 hours					13	13	8	12	0
Observed mortality (%)					0.86	0.86	0.53	0.8	0
Corrrected mortality (%)

## Sheet: lambdacyhalothrin-Magu sept
		SUSCEPTIBILITY TEST RESULTS-MAGU SAMPLING SITE
VILLAGE: SOLA					DISTRICT: MAGU			COORDINATES		2°30'8.2"S	TO	2°30'0.7"S
TYPE OF FARM: RICE FIELDS										33°28'13"E		33°28'16"E
INSECTICIDE: LAMBDACYHALOTHRIN 0.05%					DATE OF THE TEST:24/09/2014
PERIOD OF EXPOSURE: 60 MINUTES					TEMPERATURE				HUMIDITY			HOLDING TIME:24 HRS
					start	End			Start	End
					25°C	24°C			0.69	0.64
					Replicate1	Replicate2	Replicate3	Replicate4	Control	Total tested
No of mosquitoes exposed					15	15	15	15	15	75
No of mosquitoes knocked down after exposure
10					0	0	0	0	0
15					0	0	0	0	0
20					0	0	0	0	0
30					0	1	1	0	0
40					3	2	3	2	0
50					4	8	7	2	0
60					7	8	7	7	0
No of mosquitoes killed after 24 hours					14	10	10	9	0	43
Observed mortality (%)					0.93	0.66	0.66	0.6	0
Corrrected mortality (%)

## Sheet: cyfluthrin-Magu sept
		SUSCEPTIBILITY TEST RESULTS-MAGU SAMPLING SITE
VILLAGE: NSOLA					DISTRICT: MAGU			COORDINATES		2°30'8.2"S	TO	2°30'0.7"S
TYPE OF FARM: RICE FIELDS										33°28'13"E		33°28'16"E
INSECTICIDE: CYFLUTHRIN					DATE OF THE TEST:24/09/2014
PERIOD OF EXPOSURE: 60 MINUTES					TEMPERATURE				HUMIDITY			HOLDING TIME:24 HRS
					start	End			Start	End
					24°C	25°C			0.69	0.64
					Replicate1	Replicate2	Replicate3	Replicate4	Control	Total tested
No of mosquitoes exposed					15	15	15	15	15	75
No of mosquitoes knocked down after exposure
10					0	0	0	0	0
15					0	0	0	0	0
20					2	1	0	1	0
30					2	5	3	3	0
40					3	6	3	5	0
50					6	7	6	9	0
60					10	11	12	10	0
No of mosquitoes killed after 24 hours					13	11	15	14	0	53
Observed mortality (%)					0.86	0.73	1	0.93	0
Corrrected mortality (%)

## Sheet: ETOFENPROX-Magu sept
		SUSCEPTIBILITY TEST RESULTS-MAGU SAMPLING SITE
VILLAGE: SOLA					DISTRICT: MAGU			COORDINATES		2°30'8.2"S	TO	2°30'0.7"S
TYPE OF FARM: RICE FIELDS										33°28'13"E		33°28'16"E
INSECTICIDE: ETOFENPROX					DATE OF THE TEST:24/09/2014
PERIOD OF EXPOSURE: 60 MINUTES					TEMPERATURE				HUMIDITY			HOLDING TIME:24 HRS
					start	End			Start	End
					24C	25C			0.69	0.64
					Replicate1	Replicate2	Replicate3	Replicate4	Control	Total tested
No of mosquitoes exposed					15	15	15	15	15	75
No of mosquitoes knocked down after exposure
10					0	0	0	0	0
15					0	0	0	0	0
20					0	1	0	0	0
30					0	2	0	0	0
40					3	4	2	0	0
50					6	12	5	10	0
60					11	15	13	14	0
No of mosquitoes killed after 24 hours					15	15	15	15	0
Observed mortality (%)					1	1	1	1	0
Corrrected mortality (%)

## Sheet: DDT-magu sept
		SUSCEPTIBILITY TEST RESULTS-MAGU SAMPLING SITE
VILLAGE: SOLA					DISTRICT: MAGU			COORDINATES		2°30'8.2"S	TO	2°30'0.7"S
TYPE OF FARM: RICE FIELDS										33°28'13"E		33°28'16"E
INSECTICIDE: DDT 4%					DATE OF THE TEST:21/05/2014
PERIOD OF EXPOSURE: 60 MINUTES					TEMPERATURE				HUMIDITY			HOLDING TIME:24 HRS
					start	End			Start	End
					26°C	28°C
					Replicate1	Replicate2	Replicate3	Replicate4	Control	Total tested
No of mosquitoes exposed					15	15	15	15	15	75
No of mosquitoes knocked down after exposure
10					0	0	0	0	0
15					0	0	0	0	0
20					0	0	0	0	0
30					3	2	2	0	0
40					5	6	4	7	0
50					12	13	15	13	0
60					13	15	15	13	0
No of mosquitoes killed after 24 hours					15	15	15	15	0
Observed mortality (%)					1	1	1	1	0
Corrrected mortality (%)
