# Supplementary material for: Farmers’ pesticide usage practices in the malaria endemic region of North-Western Tanzania: implications to the control of malaria vectors
Source: BMC Public Health. 2019 Nov 6;19:1456. doi: 10.1186/s12889-019-7767-0 (PMC6833290; doi:10.1186/s12889-019-7767-0)
Supplement: Supplementary file 4 — Additional file 4. Susceptibility test results short rain season Magu. [file 12889_2019_7767_MOESM4_ESM.xlsx]

## Sheet: permethrin-Magu may
		SUSCEPTIBILITY TEST RESULTS-MAGU SAMPLING SITE
VILLAGE: NSOLA					DISTRICT: MAGU			COORDINATES		2°30'8.2"S	TO	2°30'0.7"S
TYPE OF FARM: RICE FIELDS										33°28'13"E		33°28'16"E
INSECTICIDE: PERMETHRIN 0.75%					DATE OF THE TEST: 13/05/2014
PERIOD OF EXPOSURE: 60 MINUTES					TEMPERATURE				HUMIDITY			HOLDING TIME:24 HRS
					start	End			Start	End
					24°C	26°C			0.67	0.66
					Replicate1	Replicate2	Replicate3	Replicate4	Control	Total tested		kisumu
No of mosquitoes exposed					20	20	20	20	20	100
No of mosquitoes knocked down after exposure
10					0	0	0	0	0	100
15					0	0	0	0	0	100
20					1	3	1	2	0	100
30					3	5	10	9	0	100
40					5	14	12	13	0	100
50					6	15	18	16	0	100
60					9	20	18	17	0	100
No of mosquitoes killed after 24 hours					18	20	20	20	0	78
Observed mortality (%)					0.9	1	1	1	0	0.97
Corrrected mortality (%)

## Sheet: deltamethrin-Magu may
		SUSCEPTIBILITY TEST RESULTS-MAGU SAMPLING SITE
VILLAGE: NSOLA					DISTRICT: MAGU			COORDINATES		2°30'8.2"S	TO	2°30'0.7"S
TYPE OF FARM: RICE FIELDS										33°28'13"E		33°28'16"E
INSECTICIDE: DELTAMETHRIN 0.05%					DATE OF THE TEST:		18/5/2014
PERIOD OF EXPOSURE: 60 MINUTES					TEMPERATURE				HUMIDITY			HOLDING TIME:24 HRS
					start	End			Start	End
					Replicate1	Replicate2	Replicate3	Replicate4	Control	Total tested
No of mosquitoes exposed					20	20	20	20	20	100
No of mosquitoes knocked down after exposure
10					0	0	0	0	0	100
15					0	1	0	1	0	100
20					1	1	0	1	0	100
30					6	4	0	4	0	100
40					7	8	4	7	0	100
50					14	17	7	10	0	100
60					17	17	16	17	0	100
No of mosquitoes killed after 24 hours					20	20	19	19	0	78
Observed mortality (%)					1	1	0.95	0.95	0	0.97
Corrrected mortality (%)

## Sheet: lambdacyhalothrin-Magu may
		SUSCEPTIBILITY TEST RESULTS-MAGU SAMPLING SITE
VILLAGE: SOLA					DISTRICT: MAGU			COORDINATES		2°30'8.2"S	TO	2°30'0.7"S
TYPE OF FARM: RICE FIELDS										33°28'13"E		33°28'16"E
INSECTICIDE: LAMBDACYHALOTHRIN 0.05%					DATE OF THE TEST:16/05/2014
PERIOD OF EXPOSURE: 60 MINUTES					TEMPERATURE				HUMIDITY			HOLDING TIME:24 HRS
					start	End			Start	End
					25°C	24°C			0.63	0.65
					Replicate1	Replicate2	Replicate3	Replicate4	Control	Total tested
No of mosquitoes exposed					20	20	20	20	20	100
No of mosquitoes knocked down after exposure
10					0	0	0	0	0	100
15					0	0	0	0	0	100
20					0	0	0	0	0	100
30					6	2	3	1	0	100
40					9	4	5	9	0	100
50					9	6	16	17	0	100
60					17	18	17	18	0	100
No of mosquitoes killed after 24 hours					20	20	20	20	0	80
Observed mortality (%)					1	1	1	1	0	1
Corrrected mortality (%)

## Sheet: cyfluthrin-Magu may
		SUSCEPTIBILITY TEST RESULTS-MAGU SAMPLING SITE
VILLAGE: NSOLA					DISTRICT: MAGU			COORDINATES		2°30'8.2"S	TO	2°30'0.7"S
TYPE OF FARM: RICE FIELDS										33°28'13"E		33°28'16"E
INSECTICIDE: CYFLUTHRIN					DATE OF THE TEST:
PERIOD OF EXPOSURE: 60 MINUTES					TEMPERATURE				HUMIDITY			HOLDING TIME:24 HRS
					start	End			Start	End
					Replicate1	Replicate2	Replicate3	Replicate4	Control	Total tested
No of mosquitoes exposed					15	15	15	15	15	75
No of mosquitoes knocked down after exposure
10					0	0	0	0	0	75
15					2	2	0	0	0	75
20					5	12	7	5	0	75
30					12	12	11	9	0	75
40					12	14	14	13	0	75
50					15	12	14	14	0	75
60					15	13	15	15	0	75
No of mosquitoes killed after 24 hours					15	15	15	15	0
Observed mortality (%)					1	1	1	1	0	1
Corrrected mortality (%)

## Sheet: ETOFENPROX-Magu may
		SUSCEPTIBILITY TEST RESULTS-MAGU SAMPLING SITE
VILLAGE: SOLA					DISTRICT: MAGU			COORDINATES		2°30'8.2"S	TO	2°30'0.7"S
TYPE OF FARM: RICE FIELDS										33°28'13"E		33°28'16"E
INSECTICIDE: ETOFENPROX					DATE OF THE TEST:
PERIOD OF EXPOSURE: 60 MINUTES					TEMPERATURE				HUMIDITY			HOLDING TIME:24 HRS
					start	End			Start	End
					Replicate1	Replicate2	Replicate3	Replicate4	Control	Total tested
No of mosquitoes exposed					20	20	15	15	15	85
No of mosquitoes knocked down after exposure
10					0	0	0	1	0	85
15					0	0	3	2	0	85
20					0	0	5	10	0	85
30					6	2	9	10	0	85
40					9	6	12	12	0	85
50					16	17	13	13	0	85
60					19	18	13	15	0	85
No of mosquitoes killed after 24 hours					20	19	15	14	0	68
Observed mortality (%)					1	0.95	1	0.93	0	0.97
Corrrected mortality (%)

## Sheet: DDT-magu May
		SUSCEPTIBILITY TEST RESULTS-MAGU SAMPLING SITE
VILLAGE: SOLA					DISTRICT: MAGU			COORDINATES		2°30'8.2"S	TO	2°30'0.7"S
TYPE OF FARM: RICE FIELDS										33°28'13"E		33°28'16"E
INSECTICIDE: DDT 4%					DATE OF THE TEST:21/05/2014
PERIOD OF EXPOSURE: 60 MINUTES					TEMPERATURE				HUMIDITY			HOLDING TIME:24 HRS
					start	End			Start	End
					Replicate1	Replicate2	Replicate3	Replicate4	Control	Total tested
No of mosquitoes exposed					20	20	20	20	20	100
No of mosquitoes knocked down after exposure
10					0	0	0	0	0	100
15					0	0	0	0	0	100
20					0	0	1	0	0	100
30					0	1	2	0	0	100
40					4	7	5	2	0	100
50					13	14	4	4	0	100
60					18	15	5	9	0	100
No of mosquitoes killed after 24 hours					20	20	11	16	0
Observed mortality (%)					1	1	0.55	0.8	0	0.84
Corrrected mortality (%)
